# Supplementary material for: Safety and Activity of the Combination of Ceritinib and Dasatinib in Osteosarcoma
Source: Cancers (Basel). 2020 Mar 26;12(4):793. doi: 10.3390/cancers12040793 (PMC7225940; doi:10.3390/cancers12040793)
Supplement: Supplementary file 1 [file cancers-12-00793-s001.zip]

Archive with 3 entries (2 files):
- cancers-744773 supplementary final/
- cancers-744773 supplementary final/cancers-744773 non published materials.pdf
- cancers-744773 supplementary final/cancers-744773 supplementary final.pdf
